# Supplementary material for: Investigating Neolithic caprine husbandry in the Central Pyrenees: Insights from a multi-proxy study at Els Trocs cave (Bisaurri, Spain)
Source: PLoS One. 2021 Jan 6;16(1):e0244139. doi: 10.1371/journal.pone.0244139 (PMC7787385; doi:10.1371/journal.pone.0244139)
Supplement: S5 Table — (XLS) [file pone.0244139.s006.xls]

## Sheet: Table_01
S5 Table. Sheep specimens from Cova de Els Trocs included in this study
Sheep ID	UE	Phase	Register nº	Side	dP4	P4	M1	M2	M3	MWS	AGE
ET Ovis 01	86	T_I	14179	L				7A	V	D	12-18 months
ET Ovis 02	21	T_I		R			9A	9A	10G	F	3-4 years
ET Ovis 06	20	T_I		L		9A	9A	9A	2A	E	2-3years
ET Ovis 12	86	T_I		L			12A	9A	11G	G	4-5 years
ET Ovis 03	14	T_II		R			9A	8A	2A	E	2-3years
ET Ovis 04	14	T_II		L				9A	2A	E	2-3years
ET Ovis 05	10	T_II		L	20L		9A	6A		D	12-18 months
ET Ovis 07	14	T_II	1518	R		12S	12A	9A	11G	G	4-5 years
ET Ovis 09	69	T_III		R		12S	9A	9A	10G	F	3-4 years
ET Ovis 10	1	T_III		R	17L		9A	4C	V	D	12-18 months
ET Ovis 11	1	T_III		L		14L	9A	7A	9H	F	3-4 years
Mandibular wear stages (MWS) after Payne 1973; 1987
