# Supplementary material for: Investigating Neolithic caprine husbandry in the Central Pyrenees: Insights from a multi-proxy study at Els Trocs cave (Bisaurri, Spain)
Source: PLoS One. 2021 Jan 6;16(1):e0244139. doi: 10.1371/journal.pone.0244139 (PMC7787385; doi:10.1371/journal.pone.0244139)
Supplement: S7 Table — The Pearson's correlation coefficient (R) is also indicated. (XLS) [file pone.0244139.s008.xls]

## Sheet: Table_03
S7 Table. Results from the calculation of the best fit (by method of least squares) for combined variation of X (period), A (amplitude), x0 (delay) and M (mean) when the model is applied to δ18O M2 sequences obtained in sheep specimens from Els Trocs. The Pearson's correlation coefficient (R) is also indicated.
		Ovis 01	Ovis 02	Ovis 03	Ovis 04	Ovis 05	Ovis 06	Ovis 07	Ovis 08	Ovis 09	Ovis 10	Ovis 11
	n (model)	19	15	18	14	17	18	14	10	14	15	12	Mean	∆
	X	24.1345	22.5781	27.0327	18.5095	28.99	29	21.002	20.1776	27.21	30.1	27.1	25.0758	3.99092
	A	1.777	2.12837	1.51432	0.986064	0.540835	1.2	1.78661	0.516978	1.10082	0.788371	1.13423	1.22487	0.525479
	x0	4.9	6.26688	22.7933	11.87	23.5142	13.1555	2.8	2.45727	2.27879	23.8215	12.3673	11.475	8.60673
	M	-2.995	-0.718981	-1.84822	-0.149208	-2.5606	-2.18706	-1.30985	-1.43541	-1.80461	-2.00801	-2.9	-1.81063	0.876219
	coeff. Pearson	0.937213	0.960233	0.964527	0.952016	0.854048	0.950149	0.9753	0.962703	0.951552	0.90117	0.954012	0.942084	0.0349359
	Xmax/X	0.203029	0.277564	0.843175	0.641296	0.811113	0.453639	0.133321	0.121782	0.0837483	0.791413	0.456358	0.437858	0.294866
