# Supplementary material for: Investigating Neolithic caprine husbandry in the Central Pyrenees: Insights from a multi-proxy study at Els Trocs cave (Bisaurri, Spain)
Source: PLoS One. 2021 Jan 6;16(1):e0244139. doi: 10.1371/journal.pone.0244139 (PMC7787385; doi:10.1371/journal.pone.0244139)
Supplement: S9 Table — (XLS) [file pone.0244139.s010.xls]

## Sheet: Hoja1
S9 Table. Individual isotope results for each sampled specimen
ET Ovis 01 M2	mm from neck	d13CVPDB	d18OVPDB		ET Ovis 01 M3	mm from neck	d13CVPDB	d18OVPDB
ET_Ovis_01_M2 1	29.73	-11.7435	-1.62775		ET_Ovis_01_M3 1	32.18	-11.0749	-0.429
ET_Ovis_01_M2 2	28.11	-11.8725	-1.91375		ET_Ovis_01_M3 2	30.56	-11.1009	-0.401
ET_Ovis_01_M2 3	26.75	-11.8235	-2.11975		ET_Ovis_01_M3 3	28.86	-11.2689	-0.718
ET_Ovis_01_M2 4	24.74	-11.9935	-2.58775		ET_Ovis_01_M3 4	27.01	-11.3171	-1.03171
ET_Ovis_01_M2 5	23.44	-12.0495	-2.96875		ET_Ovis_01_M3 5	25.39	-11.2809	-1.047
ET_Ovis_01_M2 6	21.16	-12.0235	-3.44975		ET_Ovis_01_M3 6	23.97	-11.3439	-1.236
ET_Ovis_01_M2 7	19.99	-11.9475	-3.91175		ET_Ovis_01_M3 7	22.19	-11.1929	-1.061
ET_Ovis_01_M2 8	18.85	-11.8525	-4.47575		ET_Ovis_01_M3 8	20.96	-10.9679	-1.596
ET_Ovis_01_M2 9	17.42	-11.7355	-4.71075		ET_Ovis_01_M3 9	19.19	-10.9991	-2.49071
ET_Ovis_01_M2 10	15.83	-11.6705	-4.40875		ET_Ovis_01_M3 10	18.1	-10.9611	-2.59871
ET_Ovis_01_M2 11	14.04	-11.5065	-4.31475
ET_Ovis_01_M2 12	12.99	-11.3305	-4.22575
ET_Ovis_01_M2 13	11.04	-11.4415	-4.12875
ET_Ovis_01_M2 14	9.73	-11.3695	-2.84475
ET_Ovis_01_M2 15	7.92	-11.3825	-1.17575
ET_Ovis_01_M2 16	6.33	-11.7195	-0.58675
ET_Ovis_01_M2 17	4.76	-11.9155	-0.67475
ET_Ovis_01_M2 18	3.02	-11.8575	-0.99075
ET_Ovis_01_M2 19	1.73	-11.7165	-1.25375
ET Ovis 02 M2	mm from neck	d13CVPDB	d18OVPDB
ET_Ovis_02_M2 1	22.31	-11.31	-1.86722
ET_Ovis_02_M2 2	20.43	-11.08	-2.01922
ET_Ovis_02_M2 3	18.94	-11.035	-2.47622
ET_Ovis_02_M2 4	17.29	-10.581	-2.32422
ET_Ovis_02_M2 5	15.91	-10.431	-2.46322
ET_Ovis_02_M2 6	14.55	-10.117	-2.00622
ET_Ovis_02_M2 7	13.06	-9.844	-1.69622
ET_Ovis_02_M2 8	11.72	-9.581	-1.04422
ET_Ovis_02_M2 9	10.13	-9.559	-0.198222
ET_Ovis_02_M2 10	8.55	-10.055	0.809778
ET_Ovis_02_M2 11	7.16	-10.185	2.01078
ET_Ovis_02_M2 12	5.59	-10.588	2.29878
ET_Ovis_02_M2 13	4.26	-10.943	1.01278
ET_Ovis_02_M2 14	2.67	-10.825	0.185778
ET_Ovis_02_M2 15	1.64	-10.575	-0.571222
ET Ovis 03 M2	mm from neck	d13CVPDB	d18OVPDB		ET Ovis 03 M3	mm from neck	d13CVPDB	d18OVPDB
ET_Ovis_03_M2 1	27.66	-11.1166	-0.7105		ET_Ovis_03_M3 2	31.81	-12.0009	-2.472
ET_Ovis_03_M2 2	26.14	-11.1036	-0.7825		ET_Ovis_03_M3 3	30.36	-11.9279	-2.339
ET_Ovis_03_M2 3	24.72	-11.2116	-0.7765		ET_Ovis_03_M3 4	28.5	-11.7449	-2.302
ET_Ovis_03_M2 4	22.81	-11.2196	-0.6455		ET_Ovis_03_M3 5	26.94	-11.4079	-1.832
ET_Ovis_03_M2 5	21.22	-11.1516	-0.6005		ET_Ovis_03_M3 6	25.5	-11.4169	-1.995
ET_Ovis_03_M2 6	19.73	-11.4706	-0.9075		ET_Ovis_03_M3 7	24.21	-11.4249	-1.986
ET_Ovis_03_M2 7	18.57	-11.5036	-0.9765		ET_Ovis_03_M3 8	22.58	-11.3059	-2.392
ET_Ovis_03_M2 8	16.93	-11.6206	-1.3625		ET_Ovis_03_M3 9	21.01	-11.3189	-2.73
ET_Ovis_03_M2 9	15.67	-11.8026	-1.6755		ET_Ovis_03_M3 10	19.17	-11.3769	-3.082
ET_Ovis_03_M2 10	14.27	-11.8356	-2.1795		ET_Ovis_03_M3 11	17.68	-11.3512	-2.92912
ET_Ovis_03_M2 11	12.55	-11.9336	-2.7265
ET_Ovis_03_M2 12	11.34	-12.1226	-3.1895
ET_Ovis_03_M2 13	9.85	-12.0856	-3.7715
ET_Ovis_03_M2 14	7.83	-12.1616	-3.8315
ET_Ovis_03_M2 15	6.32	-12.2786	-3.2805
ET_Ovis_03_M2 16	4.94	-12.2676	-2.3995
ET_Ovis_03_M2 17	3.74	-12.0696	-1.9885
ET Ovis 04 M2	mm from neck	d13CVPDB	d18OVPDB		ET Ovis 04 M3	mm from neck	d13CVPDB	d18OVPDB
ET_Ovis_04_M2 1	23.53	-10.9804	-0.9175		ET_Ovis_04_M3 2	31.51	-11.3709	-1.406
ET_Ovis_04_M2 2	22.24	-10.9474	-0.9255		ET_Ovis_04_M3 3	29.54	-11.1909	-2.093
ET_Ovis_04_M2 3	20.71	-10.7734	-0.9415		ET_Ovis_04_M3 4	27.99	-11.0099	-2.25
ET_Ovis_04_M2 4	19.42	-10.7004	-0.8275		ET_Ovis_04_M3 5	26.49	-10.9719	-2.46
ET_Ovis_04_M2 5	18.27	-10.6694	-0.7455		ET_Ovis_04_M3 6	25.13	-10.9959	-2.526
ET_Ovis_04_M2_6	16.63	-10.6375	-0.4124		ET_Ovis_04_M3 7	23.31	-11.0871	-2.77771
ET_Ovis_04_M2 7	14.82	-10.5624	0.5055		ET_Ovis_04_M3 8	21.51	-10.769	-2.604
ET_Ovis_04_M2 8	13.54	-10.9984	0.8705		ET_Ovis_04_M3 9	19.93	-11.0471	-2.70171
ET_Ovis_04_M2 9	11.83	-11.0394	0.6415		ET_Ovis_04_M3 10	18.09	-10.8709	-2.614
ET_Ovis_04_M2 10	10.05	-11.3814	0.3645		ET_Ovis_04_M3 11	16.69	-10.9289	-2.663
ET_Ovis_04_M2 11	8.23	-11.6294	0.6135		ET_Ovis_04_M3 12	14.79	-11.2639	-2.345
ET_Ovis_04_M2 12	6.87	-12.0454	-0.0825		ET_Ovis_04_M3 13	13.23	-11.2779	-2.273
ET_Ovis_04_M2 13	5.33	-12.1204	-1.0785		ET_Ovis_04_M3 14	11.75	-11.4359	-2.184
ET_Ovis_04_M2 14	3.74	-12.2644	-1.3075		ET_Ovis_04_M3 15	10.15	-11.6699	-2.791
ET_Ovis_04_M2 15	2.34	-12.1564	-1.7705		ET_Ovis_04_M3 16	8.49	-12.1562	-2.82912
					ET_Ovis_04_M3 17	6.77	-12.2202	-2.49112
					ET_Ovis_04_M3 18	5.2	-12.2682	-2.13013
ET Ovis 05 M2	mm from neck	d13CVPDB	d18OVPDB
ET_Ovis_05_M2 1	31.3	-11.8391	-2.74271
ET_Ovis_05_M2 2	29.91	-11.7841	-2.47771
ET_Ovis_05_M2 3	28.75	-11.6981	-2.29171
ET_Ovis_05_M2 4	26.93	-11.3006	-1.8097
ET_Ovis_05_M2 5	25.59	-11.2886	-1.8337
ET_Ovis_05_M2 6	22.89	-11.3396	-2.1447
ET_Ovis_05_M2 7	22.57	-11.2726	-2.2387
ET_Ovis_05_M2 8	21.11	-11.2726	-2.4177
ET_Ovis_05_M2 9	19.66	-11.4666	-2.3797
ET_Ovis_05_M2 10	17.99	-11.4156	-2.3227
ET_Ovis_05_M2 11	16.81	-11.4496	-2.3547
ET_Ovis_05_M2 12	14.85	-11.7856	-2.4217
ET_Ovis_05_M2 13	13.55	-11.7666	-2.5437
ET_Ovis_05_M2 14	12.39	-11.8976	-2.9897
ET_Ovis_05_M2 15	10.7	-12.1816	-3.1397
ET_Ovis_05_M2 16	9.32	-12.0706	-3.6237
ET_Ovis_05_M2 17	7.44	-12.1041	-2.90971
ET Ovis 06 M2	mm from neck	d13CVPDB	d18OVPDB		ET Ovis 06 M3	mm from neck	d13CVPDB	d18OVPDB
ET_Ovis_06_M2 2	28.5	-11.6146	-3.6407		ET_Ovis_06_M3 1	33.6	-11.4801	-1.3955
ET_Ovis_06_M2 1	26.8	-11.5126	-3.3827		ET_Ovis_06_M3 2	31.05	-11.4521	-1.9675
ET_Ovis_06_M2 3	24.9	-11.5346	-3.3057		ET_Ovis_06_M3 3	29.32	-11.3971	-2.2965
ET_Ovis_06_M2 4	23.3	-11.4976	-2.6717		ET_Ovis_06_M3 4	27.23	-11.3781	-2.7345
ET_Ovis_06_M2 5	21.5	-11.5826	-2.2307		ET_Ovis_06_M3 5	25.71	-11.3371	-2.9615
ET_Ovis_06_M2 6	20.3	-11.5716	-2.0247		ET_Ovis_06_M3 6	24.04	-11.1961	-2.9985
ET_Ovis_06_M2 7	18.4	-11.6816	-1.5307		ET_Ovis_06_M3 7	22.15	-11.2321	-3.0635
ET_Ovis_06_M2 8	17	-11.7726	-1.4147		ET_Ovis_06_M3 8	20.73	-11.3241	-2.5075
ET_Ovis_06_M2 9	15.4	-11.9616	-1.1917		ET_Ovis_06_M3 11	19.1	-11.5001	-1.68988
ET_Ovis_06_M2 10	13.8	-11.9726	-1.2177		ET_Ovis_06_M3 9	17.62	-11.8331	-1.45387
ET_Ovis_06_M2 11	12.2	-11.9366	-1.4187		ET_Ovis_06_M3 10	16	-11.8661	-1.66587
ET_Ovis_06_M2 12	10.6	-11.8416	-1.6967		ET_Ovis_06_M3 13	14.73	-11.7541	-1.71188
ET_Ovis_06_M2 13	8.9	-11.8796	-1.8117		ET_Ovis_06_M3 14	11.87	-11.788	-1.66
ET_Ovis_06_M2 14	7.2	-11.8856	-1.7477		ET_Ovis_06_M3 15	10.2	-11.4531	-1.3625
ET_Ovis_06_M2 15	5.8	-11.9776	-1.8717		ET_Ovis_06_M3 16	8.42	-11.5341	-2.3005
ET_Ovis_06_M2 16	4	-12.0656	-2.2977		ET_Ovis_06_M3 17	6.98	-11.5311	-2.9655
ET_Ovis_06_M2 17	2.7	-11.9716	-2.6117
ET_Ovis_06_M2 18	1.6	-11.8826	-3.0377
ET Ovis 07 M2	mm from neck	d13CVPDB	d18OVPDB
ET_Ovis_07_M2 2	20	-11.3008	-0.988375
ET_Ovis_07_M2 1	18.3	-11.4827	-1.58038
ET_Ovis_07_M2 3	17	-11.5337	-2.03938
ET_Ovis_07_M2 4	15.6	-11.4527	-2.48238
ET_Ovis_07_M2 5	14.1	-11.4967	-2.57938
ET_Ovis_07_M2 6	12.3	-11.4838	-2.95737
ET_Ovis_07_M2 7	11	-11.4797	-2.61638
ET_Ovis_07_M2 8	9.8	-11.5158	-2.69538
ET_Ovis_07_M2 9	8.3	-11.6118	-1.86738
ET_Ovis_07_M2 10	6.9	-11.6188	-0.929375
ET_Ovis_07_M2 11	5.4	-11.6487	0.134625
ET_Ovis_07_M2 12	3.8	-11.6857	0.633625
ET_Ovis_07_M2 13	1.9	-11.4997	0.613625
ET_Ovis_07_M2 14	0.9	-11.4138	0.413625
ET Ovis 09 M2	mm from neck	d13CVPDB	d18OVPDB
ET_Ovis_09_M2 1	20.87	-11.6782	-2.55412
ET_Ovis_09_M2 2	19.04	-11.7892	-2.78613
ET_Ovis_09_M2 3	17.51	-11.8392	-2.94313
ET_Ovis_09_M2 4	15.89	-11.9382	-2.86813
ET_Ovis_09_M2 5	14.43	-11.8272	-2.51713
ET_Ovis_09_M2 6	13	-11.8672	-2.51513
ET_Ovis_09_M2 7	11.47	-12.0472	-2.25513
ET_Ovis_09_M2 8	10.03	-11.8062	-1.96413
ET_Ovis_09_M2 9	8.74	-12.1252	-2.09313
ET_Ovis_09_M2 10	7.15	-12.1852	-1.84213
ET_Ovis_09_M2 11	5.58	-12.2932	-1.38113
ET_Ovis_09_M2 12	4.28	-12.3132	-0.733125
ET_Ovis_09_M2 13	3.03	-12.0482	-0.581125
ET_Ovis_09_M2 14	1.41	-11.8242	-0.218125
ET Ovis 10 M2	mm from neck	d13CVPDB	d18OVPDB
ET_Ovis_10_M2 1	32.2	-11.2966	-1.57129
ET_Ovis_10_M2 2	30.56	-11.2836	-1.45329
ET_Ovis_10_M2 3	29.26	-11.2036	-1.39629
ET_Ovis_10_M2 4	27.43	-11.3706	-1.56229
ET_Ovis_10_M2 5	25.97	-11.467	-1.882
ET_Ovis_10_M2 6	24.4	-11.4176	-1.18829
ET_Ovis_10_M2 7	22.84	-11.3836	-1.60029
ET_Ovis_10_M2 8	21.73	-11.3816	-1.50429
ET_Ovis_10_M2 9	20.01	-11.622	-1.607
ET_Ovis_10_M2 10	18.7	-11.4596	-1.54229
ET_Ovis_10_M2 11	17.11	-11.5296	-1.71829
ET_Ovis_10_M2 12	15.45	-11.1906	-1.76829
ET_Ovis_10_M2 13	13.79	-11.2576	-2.07429
ET_Ovis_10_M2 14	12.4	-11.3526	-2.70529
ET_Ovis_10_M2 15	10.61	-11.3586	-3.06929
ET_Ovis_10_M2 16	8.7	-11.2686	-3.16129
ET Ovis 11 M2	mm from neck	d13CVPDB	d18OVPDB		ET Ovis 11 M3	mm from neck	d13CVPDB	d18OVPDB
ET_Ovis_11_M2 2	20.3	-11.4516	-2.70029		ET_Ovis_11_M3 1	29.25	-10.8451	-4.3635
ET_Ovis_11_M2 3	18.86	-11.3516	-2.44729		ET_Ovis_11_M3 2	27.81	-11.0401	-4.6055
ET_Ovis_11_M2 4	16.94	-11.2786	-2.13629		ET_Ovis_11_M3 3	26.77	-10.9411	-4.3915
ET_Ovis_11_M2 5	15.62	-11.2176	-2.12829		ET_Ovis_11_M3 4	24.67	-11.0661	-4.6375
ET_Ovis_11_M2 6	14.15	-11.1216	-2.23529		ET_Ovis_11_M3 5	23.72	-11.1281	-4.6915
ET_Ovis_11_M2 7	11.95	-11.1661	-1.8805		ET_Ovis_11_M3 6	22.22	-11.0911	-4.7025
ET_Ovis_11_M2 8	10.7	-11.0041	-2.0205		ET_Ovis_11_M3 7	20.2	-11.2661	-4.8575
ET_Ovis_11_M2 9	8.96	-10.9531	-2.0075		ET_Ovis_11_M3 8	18.73	-11.3681	-4.6835
ET_Ovis_11_M2 10	7.31	-10.8431	-2.5125		ET_Ovis_11_M3 9	17.1	-11.3731	-4.4245
ET_Ovis_11_M2 11	5.82	-11.0686	-2.71929		ET_Ovis_11_M3 10	15.55	-11.4241	-3.8975
ET_Ovis_11_M2 12	4.29	-11.0776	-3.07729		ET_Ovis_11_M3 11	14.09	-11.4011	-3.2945
ET_Ovis_11_M2 13	2.8	-11.1426	-3.79629		ET_Ovis_11_M3 12	12.45	-11.4691	-3.1435
ET_Ovis_11_M2 14	1.43	-11.0616	-4.02529		ET_Ovis_11_M3 13	10.64	-11.6091	-2.8055
					ET_Ovis_11_M3 14	9.08	-11.3661	-2.0455
					ET_Ovis_11_M3 15	7.58	-11.4801	-1.9635
					ET_Ovis_11_M3 16	6.15	-11.3401	-1.9985
					ET_Ovis_11_M3 17	4.83	-11.2826	-2.06229
					ET_Ovis_11_M3 18	3.11	-11.1156	-2.82129
					ET_Ovis_11_M3 19	1.69	-11.1816	-3.36829
ET Ovis 12 M2	mm from neck	d13CVPDB	d18OVPDB
ET_Ovis_12_M2 1	12.48	-11.6186	-3.03229
ET_Ovis_12_M2 2	11.52	-11.7796	-2.91329
ET_Ovis_12_M2 3	10.26	-11.6986	-3.07229
ET_Ovis_12_M2 4	8.58	-11.4996	-3.05429
ET_Ovis_12_M2 5	7.54	-11.4756	-2.40529
ET_Ovis_12_M2 6	5.94	-11.1856	-2.75229
ET_Ovis_12_M2 7	4.36	-11.3026	-3.17329
ET_Ovis_12_M2 8	3.02	-11.1986	-3.06529
ET_Ovis_12_M2 9	1.51	-11.7016	-3.06029
